# Supplementary material for: The Experiences of Midwives Who Attend Births by Women with Life-Limiting Fetal Conditions (LLFC): A Phenomenological Research Study
Source: Healthcare (Basel). 2023 May 25;11(11):1540. doi: 10.3390/healthcare11111540 (PMC10252452; doi:10.3390/healthcare11111540)
Supplement: Supplementary file 1 [file healthcare-11-01540-s001.zip]

Archive with 1 entries (1 files):
- healthcare-2331506-supplementary.pdf
